# Supplementary material for: Nuclear Disposition of Alien Chromosome Introgressions into Wheat and Rye Using 3D-FISH
Source: Int J Mol Sci. 2019 Aug 25;20(17):4143. doi: 10.3390/ijms20174143 (PMC6747102; doi:10.3390/ijms20174143)
Supplement: Supplementary file 1 [file ijms-20-04143-s001.zip]

Archive with 1 entries (1 files):
- ijms-576336-supplementary.mp4
